# Supplementary material for: Large-scale gene gains and losses molded the NLR defense arsenal during the Cucurbita evolution
Source: Planta. 2021 Sep 24;254(4):82. doi: 10.1007/s00425-021-03717-x (PMC8463517; doi:10.1007/s00425-021-03717-x)
Supplement: Supplementary file 5 — Supplementary file5 (XLSX 58 KB) [file 425_2021_3717_MOESM5_ESM.xlsx]

## Sheet: Suppl. Table S1
Suppl. Table S1. List of analyzed Cucurbita species. For each accession the gene code and the number of identified NLR-transcripts was reported.
Plant species	Accession number	Gene_Code	NLR-transcripts	NLR-genes
C. argyrosperma	PI-438547	CARCO099	78	64
	PI-512114	CARCO067	44	38
	PI-512115	CARCO068	45	45
	PI-451712	CARCO098	117	75
	PI-202079	CARCO101	47	46
C. cordata	GRIF-9445	CCOCO066	19	17
	PI-653839	CCOCO065	35	35
C. ecuadorensis	PI-432441	CECCO072	27	26
	PI-432443	CECCO073	17	16
	GRIF-9446	CECCO074	36	36
C. ficifolia	CATIE-16038	CFICO088	47	44
	CATIE-16575	CFICO097	51	48
C. foetidissima	PI-442197	CFOCO080	45	41
	PI-532350	CFOCO081	38	34
	PI-442201	CFOCO091	63	51
C. lundelliana	PI-438542	CLUCO075	46	46
	PI-540898	CLUCO076	53	52
	PI-532357	CLUCO089	66	66
	PI-636138	CLUCO090	62	60
C. maxima	VIR-3202	CMACO033	33	32
	BGV004558	CMACO030	36	34
	UPV035142	CMACO042	30	26
	PI-458653	CMACO085	25	21
C. moschata	PI-498429	CMOCO014	36	35
	NIG-LOCAL	CMOCO004	70	64
	PI-653064	CMOCO087	44	42
C. okeechobensis	PI-532363	COKCO069	38	33
	PI-512105	COKCO070	28	28
	PI-512106	COKCO071	16	16
C. pedatifolia	PI-442341	CPDCO083	52	42
	PI-442290	CPDCO084	100	73
	PI-540737	CPDCO092	33	33
C. pepo	CATIE-18887	CPECO045	43	41
	CATIE-11368	CPECO046	35	34
	BGV004370	CPECO054	10	10
	BGV005380	CPECO055	10	10
	PI-615111	CPECO060	29	28
	PI-532354	CPECO077	80	71
	PI-614701	CPECO078	40	37
C. scabridifolia	PI-532392	CSCCO086	57	53

## Sheet: Suppl. Table S2
Suppl. Table S2. List of analysed Cucurbita genomes. For each species the gene code and the number of identified NLR genes was reported.
Plant species	Gene_Code	NLR-genes
C. argyrosperma	Carg00000-RA	25
C. maxima	CmaCh00G	52
C. moschata	CmoCh00G	87
C. pepo	Cp4.1LG00g	41
C. sororia	Csor.00g	47

## Sheet: Suppl. Table S3
Suppl. Table S3. List of 98 well-characterized reference R-genes.
Gene Name	Plant species
ADR1	Arabidopsis thaliana
Bs2	Capsicum chacoense
Bs4	Solanum lycopersicum
CHS3	Arabidopsis thaliana
Cre1	Triticum aestivum
Cre3	Triticum aestivum
CSA1	Arabidopsis thaliana
Dm3	Lactuca sativa
FOM1	Cucumis melo
FOM2	Cucumis melo var. makuwa
Gpa2	Solanum tuberosum
Gro1.4	Solanum tuberosum
Hero	Solanum lycopersicum
HRT	Arabidopsis thaliana
I2	Solanum lycopersicum
KR1	Glycine soja
L3	Capsicum annuum
L6	Linum usitatissimum
L1	Linum usitatissimum
Lr1	Triticum aestivum
LR10	Triticum aestivum
Lr21	Triticum aestivum
Ma	Prunus cerasifera
Mi1.2	Solanum lycopersicum
Mi1	Solanum lycopersicum
MLA1	Hordeum chilense
MLA6	Hordeum vulgare subsp. vulgare
MLA10	Hordeum vulgare subsp. vulgare
MLA12	Hordeum vulgare subsp. vulgare
MLA13	Hordeum vulgare subsp. vulgare
M	Linum usitatissimum
N	Nicotiana tabacum
NRC1	Solanum lycopersicum
NRG1	Nicotiana benthamiana
P1-4	Linum usitatissimum
P2	Linum usitatissimum
Ph-3	Solanum pimpinellifolium
Pi2	Oryza sativa Indica Group
Pi5-1	Oryza sativa Japonica Group
Pi5-2	Oryza sativa
Pi9	Oryza sativa Indica Group
Pi36	Oryza sativa Indica Group
Pi37	Oryza sativa Indica Group
Pia	Oryza sativa Japonica Group
Pib	Oryza sativa Japonica Group
Pid3	Oryza sativa Japonica Group
Pikm1-TS	Oryza sativa Japonica Group
Pikm2-TS	Oryza sativa Japonica Group
Pikp-2	Oryza sativa Japonica Group
Pi-ta	Oryza sativa Japonica Group
Pit	Oryza sativa Japonica Group
Piz-t	Oryza sativa Indica Group
Pl8	Helianthus annuus
Pm3	Triticum aestivum
Prf	Solanum lycopersicum
R1	Solanum demissum
R3a	Solanum tuberosum
RAC1	Arabidopsis thaliana
RB	Solanum bulbocastanum
RCY1	Arabidopsis thaliana
RDG2a	Hordeum vulgare subsp. vulgare
RGA2	Triticum aestivum
RGA5	Oryza sativa Japonica Group
Rp1-D	Zea mays
Rpiblb1	Solanum bulbocastanum
Rpiblb2	Solanum bulbocastanum
RPM1	Arabidopsis thaliana
RPP1	Arabidopsis thaliana
RPP4	Arabidopsis thaliana
RPP5	Arabidopsis thaliana
RPP8	Arabidopsis thaliana
RPP13	Arabidopsis thaliana
Rpr1	Oryza sativa Japonica Group
Rps1-k-1	Glycine max
Rps1-k-2	Glycine max
Rps2	Arabidopsis thaliana
Rps4	Arabidopsis thaliana
Rps5	Arabidopsis thaliana
RPV1	Vitis rotundifolia
RRS1	Arabidopsis thaliana
RUN1	Vitis rotundifolia
Rx1	Solanum tuberosum
Rx2	Solanum acaule
Rx	Solanum tuberosum
Rxo1	Zea mays
RY1	Solanum tuberosum subsp. andigenum
Sr33	Triticum aestivum
Sr35	Triticum monococcum subsp. Monococcum
SSI4	Arabidopsis thaliana
Sw5a	Solanum lycopersicum
TAO1	Arabidopsis thaliana
Tm2a	Solanum lycopersicum
Tm2	Solanum lycopersicum
VAT	Cucumis melo var. makuwa
Xa1	Oryza sativa
Yr10	Triticum aestivum

## Sheet: Suppl. Table S4
Suppl. Table S4. List of 30 NB Pfam domain motifs used for Cucurbita R-gene annotation.
Motif ID	Sequence	Length (AA)
MEME-1	GMGGLGKTTL	10
MEME-2	RYLIVLDDVW	10
MEME-3	GSRIJVTTRN	10
MEME-4	VKKCGGLPLA	10
MEME-5	CFLYCAIFPE	10
MEME-6	SYBDLPSHLK	10
MEME-7	LIRLWIAEGF	10
MEME-8	FDCRAWVCVS	10
MEME-9	SWELFKKRAF	10
MEME-10	ARAVYNDIRV	10
MEME-11	WDDIKLAFPD	10
MEME-12	PELENVGKEI	10
MEME-13	TIGGLLAGK	9
MEME-14	DNSLEEMRRI	10
MEME-15	NKELKVVSIV	10
MEME-16	QKMKPKCEWD	10
MEME-17	CCSSDGDSVY	10
MEME-18	ALAGEIEWFG	10
MEME-19	ABQLQKKLK	9
MEME-20	TVEEWKRVYE	10
MEME-21	QNYBMKKVLK	10
MEME-22	GNPHSDLAM	9
MEME-23	PPHHMRLMNF	10
MEME-24	LQKHLLSEIL	10
MEME-25	QMEPLSVDD	9
MEME-26	AHGIDHVYEV	10
MEME-27	IHADPTCLTF	10
MEME-28	QFDAACFLDD	10
MEME-29	VRMVGIW	7
MEME-30	YHLDFLQMND	10

## Sheet: Suppl. Table S5
Suppl. Table S5. Gene-specific primers used in this study for Cucurbita eRNL validation.
eNLR ID	Primer pair ID	Primer_Forward (Sequence)	Primer_Reverse (Sequence)	Product Size - cDNA (bp)
CMOCO004UC21524_TC01	qPCR N.L_1	TGTCTTGAGGGACATTGCTC	ATCAGCACTTCGGTCTCAGG	213
CMOCO004UC21525_TC02	qPCR N.L_2	CGCAAGCGATTACTGATGTC	CGGTGGCAAGAAGTATCCAC	198
CMOCO004UC22786_TC01	qPCR N.L_3	GCAGAAATGCAAGGGAGTTC	ATGCGGTCTGGTAATTGAGC	216
CMOCO004UC30803_TC01	qPCR N.L_4	GGATTTGCCTCAGCCGTCAAA	GGCTCCCTCGCAAATCTAAG	215
CMACO033UC07234_TC01	qPCRVAV3202_1	GCCACCAACTGTCATAGTCTGAG	TGTCAGTTTACCAAGTTCTTCAGG	198
CMACO033UC10077_TC01	qPCRVAV3202_2	CATCTGTGGTTATGGATATCAGG	CTGCCACAACAAGAAAATATGATG	226
CMACO033UC05248_TC01	qPCRVAV3202_3	ATTAGCAGTGAAAGGAATGGTCC	CGATAGTTTGAATGCTTATGATCC	265
CMACO033UC02730_TC01	qPCRVAV3202_4	ACCCACCATACCTTTTGCAG	CCTGCAACTGAGAGGGAAAC	202
CFOCO091UC50918_TC01	qPCRPI442201_1	GGTAGCGATGGTTTGAATGG	GCAGTAAAAGGAATCGTCCA	266
CFOCO091UC31747_TC01	qPCRPI442201_2	TTGTGTTCTCTTGGGCTTAGG	CCCATTCCATGAATTCCTACC	203
CFOCO091UC09102_TC02	qPCRPI442201_3	TCAATGGAAGAGAAAGATAAGAAGG	GGTTAAGGGCTTTTTCTGAATC	190
CFOCO091UC33089_TC01	qPCRPI442201_4	CAACTTAAAATGTTCCATTTCG	CAACGGAAGTCGATGAAAAC	119
CPECO046UC41704_TC01	qPCRCATIE-11368_1	TTGAGTTCTGAAAGGCTCGG	ATGCAGCACATGCAACTCTC	294
CPECO046UC40002_TC01	qPCRCATIE-11368_2	AAAACAGGGCTTCAGGTGTG	GCAGAAATGCAAGGGAGTTC	187
CPECO046UC21903_TC01	qPCRCATIE-11368_3	GTGGCCATTGCTTCAGTTTC	CGTCGGTTTGGAAGGTGAC	238
CPECO046UC41854_TC01	qPCRCATIE-11368_4	CGCCATCCATTGTCGTATC	TCTTTGGTTGGCTTTCAAGG	196
CPDCO083UC19511_TC01	qPCRPI442341_1	CTCGGGCAAATCATGAAAG	TCCTCCAAAGCTTCAATCTC	208
CPDCO083UC28336_TC01	qPCRPI442341_2	GAGCTTTAACTTCAAAATCT	AAGACGTCTCGTGGCTGTG	194
CPDCO083UC39396_TC01	qPCRPI442341_3	GCAATGAAACTTTTTCGTCGCT	CAACTTCCTCCCTGTAACTCTCC	180
CPDCO083UC16045_TC01	qPCRPI442341_4	GGCTTTCAGATGTGAGAAATCAG	TTCTCTTTGCTCCAAAACTCG	202
COKCO070UC15034_TC01	qPCRPI512105_1	CAATGGACCATTCCTTTCAC	TGATTGCCATTCTACGAAGC	208
COKCO070UC40112_TC01	qPCRPI512105_2	ACCAAACCCATGATGCTTTC	ACAGATCGGTGGAAATGTCG	193
COKCO070UC23323_TC01	qPCRPI512105_3	GGTGCAGTTCTACCCGAAAG	ACCTTTGAGCGATGAGGATG	171
COKCO070UC11389_TC01	qPCRPI512105_4	TGAAGGGCTTCCTCATTGG	GACATAGGAGACGTTGAAGAAGG	245
CLUCO075UC13171_TC01	qPCRPI438542_1	GAGTTCTGAAAGGCTCGGG	GAGCATCTGGCTGGAAAAAG	160
CLUCO075UC18615_TC01	qPCRPI438542_2	CCTCAAATGCTTCAATTTACCG	CGAATGGAAAATCAGAAGGTG	191
CLUCO075UC28892_TC01	qPCRPI438542_3	TCAGGACCTTCCCAAACATC	TCTGGCCGTAAGGTTTTGTC	249
CLUCO075UC43411_TC01	qPCRPI438542_4	GTTGTGGGCTCAAAAGGAAG	TGCGTGATTCTCTTCAGGTG	193
CECCO072UC12701_TC01	qPCRPI432441_1	GTCGGTTTGGAAGGTGACG	CAGGGATTCTCTGGTTTTCG	173
CECCO072UC12700_TC02	qPCRPI432441_2	ATCAAGTTGGCCTGACATGG	CACCTCAGCTGGAAAACACC	151
CECCO072UC35259_TC01	qPCRPI432441_3	TTTCTCTCCTGCTGCAGACTC	GCCAAGGACAACGTTCCAG	192
CECCO072UC28161_TC01	qPCRPI432441_4	GAGGAAGAAAGATACGAGACTAATG	TTCGAACTTCAGGATCTTTGC	181
CARCO068UC29410_TC01	qPCRPI512115_1	AGGCTATGTCGGCTAAATGC	CCGTTTCAGTTTTTGGCATC	176
CARCO068UC29411_TC01	qPCRPI512115_2	TGAAAGATGCACGCGGTGG	CCGTTTCAGTTTTTGGCATC	150
CARCO068UC00488_TC01	qPCRPI512115_3	GGACGAAGCAGAAGAAGACG	TGTTGCTCCTCTGCATCAAG	228
CARCO068UC28817_TC01	qPCRPI512115_4	TAGACGATTCATCCGCATTG	TTCTGCGTCGATTGTTTCTC	181

## Sheet: Suppl. Table S6
Suppl. Table S6. List of expressed NLR (eNLR) genes identified into the de novo transcriptomes.transcriptomes.
Gene ID
CARCO067UC01201_TC01
CARCO067UC02054_TC01
CARCO067UC02055_TC01
CARCO067UC06864_TC01
CARCO067UC07106_TC01
CARCO067UC08494_TC01
CARCO067UC10852_TC01
CARCO067UC10852_TC02
CARCO067UC11281_TC01
CARCO067UC11707_TC01
CARCO067UC12825_TC01
CARCO067UC12826_TC01
CARCO067UC12826_TC02
CARCO067UC12827_TC01
CARCO067UC13464_TC01
CARCO067UC13480_TC01
CARCO067UC14362_TC01
CARCO067UC14363_TC01
CARCO067UC15705_TC01
CARCO067UC15705_TC02
CARCO067UC15705_TC03
CARCO067UC15705_TC04
CARCO067UC16521_TC01
CARCO067UC19093_TC01
CARCO067UC19140_TC01
CARCO067UC20012_TC01
CARCO067UC22485_TC01
CARCO067UC23350_TC01
CARCO067UC24108_TC01
CARCO067UC25786_TC01
CARCO067UC27712_TC01
CARCO067UC27712_TC02
CARCO067UC28311_TC01
CARCO067UC28312_TC01
CARCO067UC28520_TC01
CARCO067UC29384_TC01
CARCO067UC29603_TC01
CARCO067UC30218_TC01
CARCO067UC31844_TC01
CARCO067UC32789_TC01
CARCO067UC33185_TC01
CARCO067UC33871_TC01
CARCO067UC34687_TC01
CARCO067UC36628_TC01
CARCO068UC00310_TC01
CARCO068UC00414_TC01
CARCO068UC00488_TC01
CARCO068UC03426_TC01
CARCO068UC03983_TC01
CARCO068UC05435_TC01
CARCO068UC07014_TC01
CARCO068UC07015_TC01
CARCO068UC07963_TC01
CARCO068UC11387_TC01
CARCO068UC11990_TC01
CARCO068UC13698_TC01
CARCO068UC13749_TC01
CARCO068UC14482_TC01
CARCO068UC14800_TC01
CARCO068UC15075_TC01
CARCO068UC16666_TC01
CARCO068UC16667_TC01
CARCO068UC18802_TC01
CARCO068UC18803_TC01
CARCO068UC21404_TC01
CARCO068UC21616_TC01
CARCO068UC22410_TC01
CARCO068UC28131_TC01
CARCO068UC28298_TC01
CARCO068UC28725_TC01
CARCO068UC28817_TC01
CARCO068UC29410_TC01
CARCO068UC29411_TC01
CARCO068UC30244_TC01
CARCO068UC33612_TC01
CARCO068UC34011_TC01
CARCO068UC34012_TC01
CARCO068UC34118_TC01
CARCO068UC34591_TC01
CARCO068UC34851_TC01
CARCO068UC35788_TC01
CARCO068UC36135_TC01
CARCO068UC37125_TC01
CARCO068UC37740_TC01
CARCO068UC39301_TC01
CARCO068UC41659_TC01
CARCO068UC42520_TC01
CARCO068UC43515_TC01
CARCO068UC43788_TC01
CARCO098UC00836_TC01
CARCO098UC01817_TC01
CARCO098UC01818_TC01
CARCO098UC01817_TC02
CARCO098UC01818_TC02
CARCO098UC01817_TC03
CARCO098UC01817_TC06
CARCO098UC01817_TC07
CARCO098UC01819_TC01
CARCO098UC01819_TC02
CARCO098UC01819_TC03
CARCO098UC01819_TC04
CARCO098UC01820_TC01
CARCO098UC01821_TC01
CARCO098UC02498_TC01
CARCO098UC03111_TC01
CARCO098UC03112_TC01
CARCO098UC04484_TC01
CARCO098UC04782_TC01
CARCO098UC04832_TC01
CARCO098UC05091_TC01
CARCO098UC06270_TC01
CARCO098UC10329_TC01
CARCO098UC13857_TC01
CARCO098UC14092_TC01
CARCO098UC15144_TC01
CARCO098UC15144_TC03
CARCO098UC15178_TC01
CARCO098UC15178_TC02
CARCO098UC15178_TC03
CARCO098UC15179_TC01
CARCO098UC15179_TC02
CARCO098UC16126_TC01
CARCO098UC17778_TC01
CARCO098UC17778_TC02
CARCO098UC18551_TC01
CARCO098UC19951_TC01
CARCO098UC20027_TC01
CARCO098UC21101_TC01
CARCO098UC23380_TC01
CARCO098UC24195_TC01
CARCO098UC24768_TC01
CARCO098UC25122_TC01
CARCO098UC25238_TC01
CARCO098UC32732_TC01
CARCO098UC32733_TC01
CARCO098UC33047_TC01
CARCO098UC33335_TC01
CARCO098UC33335_TC02
CARCO098UC33335_TC03
CARCO098UC33335_TC04
CARCO098UC33335_TC05
CARCO098UC33337_TC01
CARCO098UC33338_TC01
CARCO098UC33335_TC07
CARCO098UC33335_TC08
CARCO098UC33335_TC09
CARCO098UC33335_TC10
CARCO098UC33339_TC01
CARCO098UC33339_TC02
CARCO098UC33339_TC03
CARCO098UC33341_TC03
CARCO098UC33476_TC01
CARCO098UC34639_TC01
CARCO098UC34640_TC01
CARCO098UC34751_TC01
CARCO098UC34995_TC01
CARCO098UC34995_TC02
CARCO098UC34995_TC03
CARCO098UC35793_TC01
CARCO098UC35793_TC02
CARCO098UC35794_TC01
CARCO098UC35876_TC01
CARCO098UC35877_TC01
CARCO098UC36288_TC01
CARCO098UC39398_TC01
CARCO098UC39398_TC02
CARCO098UC39398_TC03
CARCO098UC39398_TC04
CARCO098UC39398_TC05
CARCO098UC41720_TC01
CARCO098UC41780_TC01
CARCO098UC42147_TC01
CARCO098UC43032_TC01
CARCO098UC44443_TC01
CARCO098UC46250_TC01
CARCO098UC46569_TC01
CARCO098UC46781_TC01
CARCO098UC46781_TC02
CARCO098UC46783_TC01
CARCO098UC46910_TC01
CARCO098UC46910_TC02
CARCO098UC46910_TC03
CARCO098UC46910_TC04
CARCO098UC47387_TC01
CARCO098UC47412_TC01
CARCO098UC47580_TC01
CARCO098UC48257_TC01
CARCO098UC48487_TC01
CARCO098UC49047_TC01
CARCO098UC49219_TC01
CARCO098UC49596_TC01
CARCO098UC50004_TC01
CARCO098UC51488_TC01
CARCO098UC51488_TC02
CARCO098UC52898_TC01
CARCO098UC53288_TC01
CARCO098UC53475_TC01
CARCO098UC54611_TC01
CARCO098UC54611_TC02
CARCO098UC54611_TC03
CARCO098UC54611_TC04
CARCO098UC54611_TC05
CARCO098UC54611_TC07
CARCO098UC54611_TC08
CARCO098UC54611_TC09
CARCO098UC54963_TC01
CARCO099UC00409_TC01
CARCO099UC00854_TC01
CARCO099UC04356_TC01
CARCO099UC07138_TC01
CARCO099UC07140_TC01
CARCO099UC08824_TC01
CARCO099UC08824_TC02
CARCO099UC08945_TC01
CARCO099UC08945_TC02
CARCO099UC08945_TC04
CARCO099UC11735_TC01
CARCO099UC11872_TC01
CARCO099UC11873_TC01
CARCO099UC11916_TC01
CARCO099UC12214_TC01
CARCO099UC15621_TC01
CARCO099UC16116_TC01
CARCO099UC16117_TC01
CARCO099UC16117_TC02
CARCO099UC17730_TC01
CARCO099UC18840_TC01
CARCO099UC18841_TC01
CARCO099UC18912_TC01
CARCO099UC18913_TC01
CARCO099UC18914_TC01
CARCO099UC18915_TC01
CARCO099UC18915_TC03
CARCO099UC19405_TC01
CARCO099UC26036_TC01
CARCO099UC26432_TC01
CARCO099UC27383_TC01
CARCO099UC28940_TC01
CARCO099UC28941_TC01
CARCO099UC29146_TC01
CARCO099UC29147_TC01
CARCO099UC29148_TC01
CARCO099UC31276_TC01
CARCO099UC31281_TC01
CARCO099UC31581_TC01
CARCO099UC32016_TC01
CARCO099UC32017_TC01
CARCO099UC32020_TC01
CARCO099UC32020_TC02
CARCO099UC32020_TC03
CARCO099UC32020_TC04
CARCO099UC32020_TC05
CARCO099UC32235_TC01
CARCO099UC33797_TC01
CARCO099UC35176_TC01
CARCO099UC35176_TC02
CARCO099UC35176_TC03
CARCO099UC35176_TC04
CARCO099UC35177_TC01
CARCO099UC35993_TC01
CARCO099UC36253_TC01
CARCO099UC36254_TC01
CARCO099UC36255_TC01
CARCO099UC36255_TC02
CARCO099UC37053_TC01
CARCO099UC37508_TC01
CARCO099UC38437_TC01
CARCO099UC39365_TC01
CARCO099UC40122_TC01
CARCO099UC40123_TC01
CARCO099UC40124_TC01
CARCO099UC40312_TC01
CARCO099UC43520_TC01
CARCO099UC43521_TC01
CARCO099UC44100_TC01
CARCO099UC44425_TC01
CARCO099UC44869_TC01
CARCO099UC45159_TC01
CARCO099UC46304_TC01
CARCO099UC46304_TC02
CARCO099UC46353_TC01
CARCO099UC46513_TC01
CARCO099UC46928_TC01
CARCO099UC48686_TC01
CARCO101UC00102_TC01
CARCO101UC00433_TC01
CARCO101UC01457_TC01
CARCO101UC02842_TC01
CARCO101UC02843_TC01
CARCO101UC06330_TC01
CARCO101UC06587_TC01
CARCO101UC08043_TC01
CARCO101UC08709_TC01
CARCO101UC08776_TC01
CARCO101UC09125_TC01
CARCO101UC09125_TC02
CARCO101UC10377_TC01
CARCO101UC10378_TC01
CARCO101UC11151_TC01
CARCO101UC11152_TC01
CARCO101UC11153_TC01
CARCO101UC11154_TC01
CARCO101UC13327_TC01
CARCO101UC13328_TC01
CARCO101UC13578_TC01
CARCO101UC14206_TC01
CARCO101UC15444_TC01
CARCO101UC15445_TC02
CARCO101UC16031_TC01
CARCO101UC17554_TC01
CARCO101UC19948_TC01
CARCO101UC20309_TC01
CARCO101UC22662_TC01
CARCO101UC23363_TC01
CARCO101UC23807_TC01
CARCO101UC25315_TC01
CARCO101UC25471_TC01
CARCO101UC28119_TC01
CARCO101UC29551_TC01
CARCO101UC31413_TC01
CARCO101UC31631_TC01
CARCO101UC33929_TC01
CARCO101UC37194_TC01
CARCO101UC37655_TC01
CARCO101UC37878_TC01
CARCO101UC39772_TC01
CARCO101UC40195_TC01
CARCO101UC40196_TC01
CARCO101UC41808_TC01
CARCO101UC42119_TC01
CARCO101UC43030_TC01
CCOCO065UC00708_TC01
CCOCO065UC00709_TC01
CCOCO065UC01224_TC01
CCOCO065UC01225_TC01
CCOCO065UC03576_TC01
CCOCO065UC04815_TC01
CCOCO065UC05840_TC01
CCOCO065UC05841_TC01
CCOCO065UC06412_TC06
CCOCO065UC06577_TC01
CCOCO065UC06578_TC01
CCOCO065UC08478_TC01
CCOCO065UC11791_TC01
CCOCO065UC12043_TC01
CCOCO065UC12044_TC01
CCOCO065UC15386_TC01
CCOCO065UC15588_TC01
CCOCO065UC16716_TC01
CCOCO065UC16755_TC01
CCOCO065UC17395_TC01
CCOCO065UC17589_TC01
CCOCO065UC18107_TC01
CCOCO065UC20849_TC01
CCOCO065UC23218_TC01
CCOCO065UC23694_TC01
CCOCO065UC29720_TC01
CCOCO065UC31835_TC01
CCOCO065UC32985_TC01
CCOCO065UC33708_TC01
CCOCO065UC34303_TC01
CCOCO065UC35756_TC01
CCOCO065UC36097_TC01
CCOCO065UC36217_TC01
CCOCO065UC36268_TC01
CCOCO065UC37806_TC01
CCOCO066UC02875_TC01
CCOCO066UC03965_TC01
CCOCO066UC04572_TC01
CCOCO066UC06061_TC01
CCOCO066UC06736_TC01
CCOCO066UC09627_TC01
CCOCO066UC09796_TC01
CCOCO066UC10621_TC01
CCOCO066UC10651_TC01
CCOCO066UC10667_TC01
CCOCO066UC12024_TC01
CCOCO066UC12995_TC03
CCOCO066UC12995_TC04
CCOCO066UC12995_TC06
CCOCO066UC19945_TC01
CCOCO066UC21039_TC01
CCOCO066UC23062_TC01
CCOCO066UC24210_TC01
CCOCO066UC33118_TC01
CECCO072UC04161_TC01
CECCO072UC04746_TC01
CECCO072UC06846_TC01
CECCO072UC09212_TC01
CECCO072UC12700_TC01
CECCO072UC12700_TC02
CECCO072UC12701_TC01
CECCO072UC14037_TC01
CECCO072UC14038_TC01
CECCO072UC16183_TC01
CECCO072UC17657_TC01
CECCO072UC22055_TC01
CECCO072UC22168_TC01
CECCO072UC24985_TC01
CECCO072UC25446_TC01
CECCO072UC28082_TC01
CECCO072UC28085_TC01
CECCO072UC28161_TC01
CECCO072UC28547_TC01
CECCO072UC30980_TC01
CECCO072UC30981_TC01
CECCO072UC31154_TC01
CECCO072UC31572_TC01
CECCO072UC32538_TC01
CECCO072UC35259_TC01
CECCO072UC37135_TC01
CECCO072UC39264_TC01
CECCO073UC02634_TC01
CECCO073UC07144_TC01
CECCO073UC07296_TC01
CECCO073UC07297_TC01
CECCO073UC08858_TC01
CECCO073UC13447_TC01
CECCO073UC14516_TC01
CECCO073UC14769_TC01
CECCO073UC20964_TC01
CECCO073UC26855_TC01
CECCO073UC27886_TC01
CECCO073UC31965_TC01
CECCO073UC35603_TC01
CECCO073UC37563_TC01
CECCO073UC42613_TC01
CECCO073UC42843_TC01
CECCO073UC42843_TC02
CECCO074UC01645_TC01
CECCO074UC05163_TC01
CECCO074UC07500_TC01
CECCO074UC07613_TC01
CECCO074UC10077_TC01
CECCO074UC12093_TC01
CECCO074UC13339_TC01
CECCO074UC16642_TC01
CECCO074UC18316_TC01
CECCO074UC18609_TC01
CECCO074UC18623_TC01
CECCO074UC18739_TC01
CECCO074UC18783_TC01
CECCO074UC19991_TC01
CECCO074UC20904_TC01
CECCO074UC22336_TC01
CECCO074UC24433_TC01
CECCO074UC26902_TC01
CECCO074UC29269_TC01
CECCO074UC33817_TC01
CECCO074UC36649_TC01
CECCO074UC37582_TC01
CECCO074UC38928_TC01
CECCO074UC39264_TC01
CECCO074UC39265_TC01
CECCO074UC40397_TC01
CECCO074UC40398_TC01
CECCO074UC40552_TC01
CECCO074UC45138_TC01
CECCO074UC45427_TC01
CECCO074UC46389_TC01
CECCO074UC47346_TC01
CECCO074UC48368_TC01
CECCO074UC48425_TC01
CECCO074UC48426_TC01
CECCO074UC48452_TC01
CFICO088UC00326_TC01
CFICO088UC00812_TC01
CFICO088UC00813_TC01
CFICO088UC00985_TC01
CFICO088UC00986_TC01
CFICO088UC01816_TC01
CFICO088UC01817_TC01
CFICO088UC02593_TC01
CFICO088UC02594_TC01
CFICO088UC02870_TC01
CFICO088UC02906_TC01
CFICO088UC03552_TC01
CFICO088UC03554_TC01
CFICO088UC03983_TC01
CFICO088UC05033_TC01
CFICO088UC05034_TC01
CFICO088UC05035_TC01
CFICO088UC08002_TC01
CFICO088UC08210_TC01
CFICO088UC15366_TC01
CFICO088UC16043_TC01
CFICO088UC17343_TC01
CFICO088UC19349_TC01
CFICO088UC21589_TC01
CFICO088UC22051_TC01
CFICO088UC22051_TC02
CFICO088UC22052_TC01
CFICO088UC22188_TC01
CFICO088UC22189_TC01
CFICO088UC22190_TC01
CFICO088UC22190_TC02
CFICO088UC23303_TC01
CFICO088UC23304_TC01
CFICO088UC23304_TC02
CFICO088UC23887_TC01
CFICO088UC27081_TC01
CFICO088UC29110_TC01
CFICO088UC29684_TC01
CFICO088UC32061_TC01
CFICO088UC32460_TC01
CFICO088UC34632_TC01
CFICO088UC34662_TC01
CFICO088UC35703_TC01
CFICO088UC36856_TC01
CFICO088UC36937_TC01
CFICO088UC37741_TC01
CFICO088UC38819_TC01
CFICO097UC00660_TC01
CFICO097UC04591_TC01
CFICO097UC07220_TC01
CFICO097UC07858_TC01
CFICO097UC12004_TC01
CFICO097UC12219_TC01
CFICO097UC12917_TC01
CFICO097UC13264_TC01
CFICO097UC15887_TC01
CFICO097UC15888_TC01
CFICO097UC15887_TC02
CFICO097UC17144_TC01
CFICO097UC17760_TC01
CFICO097UC17816_TC01
CFICO097UC21762_TC01
CFICO097UC23777_TC01
CFICO097UC23779_TC01
CFICO097UC24953_TC01
CFICO097UC27322_TC01
CFICO097UC27786_TC01
CFICO097UC28014_TC01
CFICO097UC29537_TC01
CFICO097UC31952_TC01
CFICO097UC32721_TC01
CFICO097UC33570_TC01
CFICO097UC34919_TC01
CFICO097UC36018_TC01
CFICO097UC37737_TC01
CFICO097UC37737_TC02
CFICO097UC37737_TC03
CFICO097UC38326_TC01
CFICO097UC38327_TC01
CFICO097UC38328_TC01
CFICO097UC38494_TC01
CFICO097UC39074_TC01
CFICO097UC39087_TC01
CFICO097UC39158_TC01
CFICO097UC39828_TC01
CFICO097UC40402_TC01
CFICO097UC40908_TC01
CFICO097UC41828_TC01
CFICO097UC43607_TC01
CFICO097UC44929_TC01
CFICO097UC45762_TC01
CFICO097UC46276_TC01
CFICO097UC46665_TC01
CFICO097UC47348_TC01
CFICO097UC50229_TC01
CFICO097UC51702_TC01
CFICO097UC51703_TC01
CFICO097UC52534_TC01
CFOCO080UC01811_TC01
CFOCO080UC01951_TC01
CFOCO080UC04271_TC01
CFOCO080UC04366_TC01
CFOCO080UC07776_TC01
CFOCO080UC07777_TC01
CFOCO080UC09672_TC01
CFOCO080UC10166_TC01
CFOCO080UC11069_TC01
CFOCO080UC13023_TC01
CFOCO080UC14392_TC01
CFOCO080UC17706_TC01
CFOCO080UC18364_TC01
CFOCO080UC18365_TC01
CFOCO080UC19728_TC01
CFOCO080UC19729_TC01
CFOCO080UC19766_TC01
CFOCO080UC19767_TC01
CFOCO080UC19810_TC01
CFOCO080UC19811_TC01
CFOCO080UC19812_TC01
CFOCO080UC27158_TC01
CFOCO080UC29498_TC01
CFOCO080UC29498_TC02
CFOCO080UC31585_TC01
CFOCO080UC31586_TC01
CFOCO080UC31586_TC02
CFOCO080UC31586_TC03
CFOCO080UC31586_TC04
CFOCO080UC32424_TC01
CFOCO080UC32865_TC01
CFOCO080UC32866_TC01
CFOCO080UC33191_TC01
CFOCO080UC33192_TC01
CFOCO080UC34213_TC01
CFOCO080UC35874_TC01
CFOCO080UC36043_TC01
CFOCO080UC36044_TC01
CFOCO080UC45926_TC01
CFOCO080UC46099_TC01
CFOCO080UC46638_TC01
CFOCO080UC46639_TC01
CFOCO080UC49361_TC01
CFOCO080UC49362_TC01
CFOCO080UC49709_TC01
CFOCO081UC01735_TC01
CFOCO081UC01759_TC01
CFOCO081UC05174_TC01
CFOCO081UC05174_TC02
CFOCO081UC05176_TC01
CFOCO081UC05176_TC02
CFOCO081UC05176_TC04
CFOCO081UC06184_TC01
CFOCO081UC07584_TC01
CFOCO081UC08634_TC01
CFOCO081UC14590_TC01
CFOCO081UC15918_TC01
CFOCO081UC16807_TC01
CFOCO081UC16965_TC02
CFOCO081UC18861_TC01
CFOCO081UC18862_TC01
CFOCO081UC18863_TC01
CFOCO081UC20119_TC01
CFOCO081UC20120_TC01
CFOCO081UC22940_TC01
CFOCO081UC23528_TC01
CFOCO081UC27350_TC01
CFOCO081UC27470_TC01
CFOCO081UC27539_TC01
CFOCO081UC28221_TC01
CFOCO081UC28222_TC01
CFOCO081UC28783_TC01
CFOCO081UC29814_TC01
CFOCO081UC29815_TC01
CFOCO081UC30705_TC01
CFOCO081UC30706_TC01
CFOCO081UC31885_TC01
CFOCO081UC31885_TC02
CFOCO081UC31886_TC01
CFOCO081UC32136_TC01
CFOCO081UC36114_TC01
CFOCO081UC38360_TC01
CFOCO081UC38361_TC01
CFOCO091UC01386_TC01
CFOCO091UC02443_TC01
CFOCO091UC02840_TC01
CFOCO091UC03632_TC01
CFOCO091UC06074_TC01
CFOCO091UC06075_TC01
CFOCO091UC06533_TC01
CFOCO091UC08664_TC01
CFOCO091UC09100_TC01
CFOCO091UC09100_TC02
CFOCO091UC09102_TC01
CFOCO091UC09102_TC02
CFOCO091UC09102_TC03
CFOCO091UC09376_TC01
CFOCO091UC13191_TC01
CFOCO091UC14453_TC01
CFOCO091UC15177_TC01
CFOCO091UC15787_TC01
CFOCO091UC15788_TC01
CFOCO091UC17663_TC01
CFOCO091UC20170_TC01
CFOCO091UC20170_TC02
CFOCO091UC22683_TC01
CFOCO091UC23605_TC01
CFOCO091UC24902_TC01
CFOCO091UC27287_TC01
CFOCO091UC31747_TC01
CFOCO091UC31747_TC02
CFOCO091UC31747_TC03
CFOCO091UC32941_TC01
CFOCO091UC33089_TC01
CFOCO091UC33090_TC01
CFOCO091UC34004_TC01
CFOCO091UC34990_TC01
CFOCO091UC34991_TC01
CFOCO091UC34992_TC01
CFOCO091UC39853_TC01
CFOCO091UC39889_TC01
CFOCO091UC40329_TC01
CFOCO091UC40330_TC01
CFOCO091UC41499_TC01
CFOCO091UC41647_TC01
CFOCO091UC42068_TC01
CFOCO091UC42368_TC01
CFOCO091UC43448_TC01
CFOCO091UC43774_TC01
CFOCO091UC43952_TC01
CFOCO091UC44801_TC01
CFOCO091UC44825_TC01
CFOCO091UC44825_TC02
CFOCO091UC44827_TC01
CFOCO091UC45224_TC01
CFOCO091UC45224_TC02
CFOCO091UC45224_TC03
CFOCO091UC45575_TC02
CFOCO091UC45575_TC04
CFOCO091UC45575_TC05
CFOCO091UC45575_TC06
CFOCO091UC47986_TC01
CFOCO091UC48423_TC01
CFOCO091UC48503_TC01
CFOCO091UC50918_TC01
CFOCO091UC53241_TC01
CLUCO075UC00689_TC01
CLUCO075UC01955_TC01
CLUCO075UC04180_TC01
CLUCO075UC04181_TC01
CLUCO075UC05241_TC01
CLUCO075UC05242_TC01
CLUCO075UC09829_TC01
CLUCO075UC10992_TC01
CLUCO075UC10993_TC01
CLUCO075UC11254_TC01
CLUCO075UC11743_TC01
CLUCO075UC12054_TC01
CLUCO075UC13171_TC01
CLUCO075UC13172_TC01
CLUCO075UC13173_TC01
CLUCO075UC14583_TC01
CLUCO075UC14584_TC01
CLUCO075UC14753_TC01
CLUCO075UC18615_TC01
CLUCO075UC20781_TC01
CLUCO075UC20782_TC01
CLUCO075UC20783_TC01
CLUCO075UC20784_TC01
CLUCO075UC20915_TC01
CLUCO075UC21257_TC01
CLUCO075UC21717_TC01
CLUCO075UC22430_TC01
CLUCO075UC22659_TC01
CLUCO075UC25589_TC01
CLUCO075UC26400_TC01
CLUCO075UC26820_TC01
CLUCO075UC27008_TC01
CLUCO075UC28892_TC01
CLUCO075UC30339_TC01
CLUCO075UC32487_TC01
CLUCO075UC32488_TC01
CLUCO075UC34131_TC01
CLUCO075UC34132_TC01
CLUCO075UC34286_TC01
CLUCO075UC37220_TC01
CLUCO075UC37836_TC01
CLUCO075UC39684_TC01
CLUCO075UC41452_TC01
CLUCO075UC43168_TC01
CLUCO075UC43258_TC01
CLUCO075UC43411_TC01
CLUCO076UC06439_TC01
CLUCO076UC06468_TC01
CLUCO076UC06514_TC01
CLUCO076UC08642_TC01
CLUCO076UC08643_TC01
CLUCO076UC09633_TC01
CLUCO076UC10821_TC01
CLUCO076UC10972_TC01
CLUCO076UC11985_TC01
CLUCO076UC12003_TC01
CLUCO076UC12718_TC01
CLUCO076UC15736_TC01
CLUCO076UC15737_TC01
CLUCO076UC16628_TC01
CLUCO076UC17456_TC01
CLUCO076UC17763_TC01
CLUCO076UC18212_TC01
CLUCO076UC18213_TC01
CLUCO076UC20468_TC01
CLUCO076UC20469_TC01
CLUCO076UC20470_TC01
CLUCO076UC22010_TC01
CLUCO076UC24110_TC01
CLUCO076UC24110_TC02
CLUCO076UC24578_TC01
CLUCO076UC24580_TC01
CLUCO076UC25422_TC01
CLUCO076UC26103_TC01
CLUCO076UC26480_TC01
CLUCO076UC27342_TC01
CLUCO076UC30649_TC01
CLUCO076UC30946_TC01
CLUCO076UC34816_TC01
CLUCO076UC35634_TC01
CLUCO076UC35635_TC01
CLUCO076UC36696_TC01
CLUCO076UC40938_TC01
CLUCO076UC43046_TC01
CLUCO076UC44015_TC01
CLUCO076UC44016_TC01
CLUCO076UC44776_TC01
CLUCO076UC47365_TC01
CLUCO076UC48255_TC01
CLUCO076UC49184_TC01
CLUCO076UC50106_TC01
CLUCO076UC50107_TC01
CLUCO076UC50974_TC01
CLUCO076UC50975_TC01
CLUCO076UC50977_TC01
CLUCO076UC51358_TC01
CLUCO076UC52207_TC01
CLUCO076UC52211_TC01
CLUCO076UC52517_TC01
CLUCO089UC00441_TC01
CLUCO089UC00997_TC01
CLUCO089UC02310_TC01
CLUCO089UC02406_TC01
CLUCO089UC02700_TC01
CLUCO089UC02701_TC01
CLUCO089UC02920_TC01
CLUCO089UC03311_TC01
CLUCO089UC03424_TC01
CLUCO089UC03425_TC01
CLUCO089UC05279_TC01
CLUCO089UC05336_TC01
CLUCO089UC05337_TC01
CLUCO089UC05338_TC01
CLUCO089UC05418_TC01
CLUCO089UC05466_TC01
CLUCO089UC06406_TC01
CLUCO089UC07098_TC01
CLUCO089UC07305_TC01
CLUCO089UC07781_TC01
CLUCO089UC08478_TC01
CLUCO089UC08659_TC01
CLUCO089UC10355_TC01
CLUCO089UC10379_TC01
CLUCO089UC10380_TC01
CLUCO089UC11143_TC01
CLUCO089UC11896_TC01
CLUCO089UC11897_TC01
CLUCO089UC14036_TC01
CLUCO089UC14436_TC01
CLUCO089UC15010_TC01
CLUCO089UC15615_TC01
CLUCO089UC15955_TC01
CLUCO089UC15956_TC01
CLUCO089UC17317_TC01
CLUCO089UC18599_TC01
CLUCO089UC21664_TC01
CLUCO089UC21788_TC01
CLUCO089UC22493_TC01
CLUCO089UC22494_TC01
CLUCO089UC23810_TC01
CLUCO089UC23962_TC01
CLUCO089UC27904_TC01
CLUCO089UC28476_TC01
CLUCO089UC30993_TC01
CLUCO089UC31152_TC01
CLUCO089UC31153_TC01
CLUCO089UC31432_TC01
CLUCO089UC31468_TC01
CLUCO089UC31469_TC01
CLUCO089UC32067_TC01
CLUCO089UC32068_TC01
CLUCO089UC32389_TC01
CLUCO089UC32391_TC01
CLUCO089UC33767_TC01
CLUCO089UC34438_TC01
CLUCO089UC34844_TC01
CLUCO089UC35332_TC01
CLUCO089UC36483_TC01
CLUCO089UC38102_TC01
CLUCO089UC38636_TC01
CLUCO089UC39072_TC01
CLUCO089UC39303_TC01
CLUCO089UC39339_TC01
CLUCO089UC39757_TC01
CLUCO089UC40238_TC01
CLUCO090UC01713_TC01
CLUCO090UC01754_TC01
CLUCO090UC02754_TC01
CLUCO090UC03539_TC01
CLUCO090UC03619_TC01
CLUCO090UC03832_TC01
CLUCO090UC07324_TC01
CLUCO090UC07746_TC01
CLUCO090UC10502_TC01
CLUCO090UC10635_TC01
CLUCO090UC10636_TC01
CLUCO090UC13440_TC01
CLUCO090UC13704_TC01
CLUCO090UC13820_TC01
CLUCO090UC15240_TC01
CLUCO090UC15675_TC01
CLUCO090UC15676_TC01
CLUCO090UC16631_TC01
CLUCO090UC17023_TC01
CLUCO090UC17023_TC02
CLUCO090UC20918_TC01
CLUCO090UC22499_TC01
CLUCO090UC23148_TC01
CLUCO090UC23149_TC01
CLUCO090UC23149_TC02
CLUCO090UC24774_TC01
CLUCO090UC25291_TC01
CLUCO090UC25624_TC01
CLUCO090UC26683_TC01
CLUCO090UC27303_TC01
CLUCO090UC28884_TC01
CLUCO090UC30961_TC01
CLUCO090UC30962_TC01
CLUCO090UC31145_TC01
CLUCO090UC32078_TC01
CLUCO090UC33106_TC01
CLUCO090UC33443_TC01
CLUCO090UC33669_TC01
CLUCO090UC33670_TC01
CLUCO090UC34518_TC01
CLUCO090UC34643_TC01
CLUCO090UC34753_TC01
CLUCO090UC36046_TC01
CLUCO090UC36047_TC01
CLUCO090UC37206_TC01
CLUCO090UC39216_TC01
CLUCO090UC39217_TC01
CLUCO090UC40044_TC01
CLUCO090UC43848_TC01
CLUCO090UC45074_TC01
CLUCO090UC45629_TC01
CLUCO090UC46314_TC01
CLUCO090UC48538_TC01
CLUCO090UC48539_TC01
CLUCO090UC49521_TC01
CLUCO090UC50057_TC01
CLUCO090UC50326_TC01
CLUCO090UC50549_TC01
CLUCO090UC51076_TC01
CLUCO090UC51265_TC01
CLUCO090UC51603_TC01
CLUCO090UC51902_TC01
CMACO030UC06399_TC01
CMACO030UC06399_TC02
CMACO030UC08991_TC01
CMACO030UC10311_TC01
CMACO030UC10532_TC01
CMACO030UC10890_TC01
CMACO030UC11004_TC01
CMACO030UC11106_TC01
CMACO030UC12165_TC01
CMACO030UC14696_TC01
CMACO030UC17034_TC01
CMACO030UC19259_TC01
CMACO030UC20096_TC01
CMACO030UC22814_TC01
CMACO030UC22815_TC01
CMACO030UC23520_TC01
CMACO030UC25407_TC01
CMACO030UC25992_TC01
CMACO030UC27646_TC01
CMACO030UC29269_TC01
CMACO030UC30317_TC01
CMACO030UC30643_TC01
CMACO030UC31485_TC01
CMACO030UC35416_TC01
CMACO030UC35416_TC02
CMACO030UC35790_TC01
CMACO030UC37126_TC01
CMACO030UC37127_TC01
CMACO030UC38598_TC01
CMACO030UC38599_TC01
CMACO030UC39329_TC01
CMACO030UC40059_TC01
CMACO030UC41252_TC01
CMACO030UC43171_TC01
CMACO030UC46201_TC01
CMACO030UC46328_TC01
CMACO033UC00097_TC01
CMACO033UC02730_TC01
CMACO033UC03735_TC01
CMACO033UC04575_TC01
CMACO033UC05248_TC01
CMACO033UC05407_TC01
CMACO033UC06375_TC01
CMACO033UC06417_TC01
CMACO033UC07234_TC01
CMACO033UC09692_TC01
CMACO033UC10076_TC01
CMACO033UC10077_TC01
CMACO033UC11924_TC01
CMACO033UC11942_TC01
CMACO033UC12251_TC01
CMACO033UC13215_TC01
CMACO033UC14733_TC01
CMACO033UC15843_TC01
CMACO033UC17484_TC01
CMACO033UC18897_TC01
CMACO033UC18997_TC01
CMACO033UC19681_TC01
CMACO033UC20272_TC01
CMACO033UC23276_TC01
CMACO033UC32150_TC01
CMACO033UC35219_TC01
CMACO033UC35220_TC01
CMACO033UC38778_TC01
CMACO033UC41426_TC01
CMACO033UC41427_TC01
CMACO033UC43400_TC01
CMACO033UC43400_TC02
CMACO033UC43665_TC01
CMACO042UC01274_TC01
CMACO042UC01939_TC01
CMACO042UC06597_TC01
CMACO042UC06598_TC01
CMACO042UC09829_TC01
CMACO042UC11848_TC01
CMACO042UC11848_TC02
CMACO042UC12912_TC01
CMACO042UC16805_TC01
CMACO042UC16806_TC01
CMACO042UC19430_TC01
CMACO042UC22377_TC01
CMACO042UC23577_TC01
CMACO042UC23577_TC02
CMACO042UC24544_TC01
CMACO042UC25277_TC01
CMACO042UC28260_TC01
CMACO042UC29028_TC01
CMACO042UC29028_TC02
CMACO042UC30934_TC01
CMACO042UC38330_TC01
CMACO042UC38508_TC01
CMACO042UC38508_TC02
CMACO042UC39430_TC01
CMACO042UC42336_TC01
CMACO042UC44694_TC01
CMACO042UC44900_TC01
CMACO042UC46964_TC01
CMACO042UC49451_TC01
CMACO042UC50092_TC01
CMACO085UC01597_TC01
CMACO085UC01756_TC01
CMACO085UC08409_TC01
CMACO085UC09874_TC01
CMACO085UC11585_TC01
CMACO085UC14996_TC01
CMACO085UC16741_TC01
CMACO085UC17753_TC01
CMACO085UC17754_TC01
CMACO085UC19003_TC01
CMACO085UC19003_TC02
CMACO085UC19066_TC01
CMACO085UC19066_TC02
CMACO085UC19066_TC03
CMACO085UC19764_TC01
CMACO085UC21209_TC01
CMACO085UC26425_TC01
CMACO085UC26600_TC01
CMACO085UC26817_TC01
CMACO085UC28777_TC01
CMACO085UC28778_TC01
CMACO085UC28778_TC02
CMACO085UC31038_TC01
CMACO085UC32786_TC01
CMACO085UC32787_TC01
CMOCO004UC00940_TC01
CMOCO004UC01014_TC01
CMOCO004UC01193_TC01
CMOCO004UC01194_TC01
CMOCO004UC01707_TC01
CMOCO004UC02165_TC01
CMOCO004UC02165_TC02
CMOCO004UC02324_TC01
CMOCO004UC02858_TC01
CMOCO004UC03192_TC01
CMOCO004UC04304_TC01
CMOCO004UC04539_TC01
CMOCO004UC04900_TC01
CMOCO004UC05855_TC01
CMOCO004UC07135_TC01
CMOCO004UC08431_TC01
CMOCO004UC08485_TC01
CMOCO004UC09073_TC01
CMOCO004UC09456_TC01
CMOCO004UC10113_TC01
CMOCO004UC10283_TC01
CMOCO004UC12209_TC01
CMOCO004UC14020_TC01
CMOCO004UC14021_TC01
CMOCO004UC17037_TC01
CMOCO004UC17808_TC01
CMOCO004UC17809_TC01
CMOCO004UC19239_TC01
CMOCO004UC19240_TC01
CMOCO004UC21191_TC01
CMOCO004UC21524_TC01
CMOCO004UC21525_TC01
CMOCO004UC21525_TC02
CMOCO004UC22786_TC01
CMOCO004UC23040_TC01
CMOCO004UC23679_TC01
CMOCO004UC24508_TC01
CMOCO004UC25385_TC01
CMOCO004UC29055_TC01
CMOCO004UC30257_TC01
CMOCO004UC30802_TC01
CMOCO004UC30803_TC01
CMOCO004UC30906_TC01
CMOCO004UC31139_TC01
CMOCO004UC31140_TC01
CMOCO004UC31141_TC01
CMOCO004UC32160_TC01
CMOCO004UC32665_TC01
CMOCO004UC32665_TC02
CMOCO004UC32922_TC01
CMOCO004UC32922_TC02
CMOCO004UC32979_TC01
CMOCO004UC32980_TC01
CMOCO004UC33149_TC01
CMOCO004UC34098_TC01
CMOCO004UC36104_TC01
CMOCO004UC36105_TC01
CMOCO004UC36537_TC01
CMOCO004UC37328_TC01
CMOCO004UC37329_TC01
CMOCO004UC37330_TC01
CMOCO004UC37330_TC02
CMOCO004UC37331_TC01
CMOCO004UC37802_TC01
CMOCO004UC37802_TC02
CMOCO004UC39828_TC01
CMOCO004UC40979_TC01
CMOCO004UC45269_TC01
CMOCO004UC46623_TC01
CMOCO004UC46675_TC01
CMOCO014UC00832_TC01
CMOCO014UC02383_TC01
CMOCO014UC03084_TC01
CMOCO014UC03085_TC01
CMOCO014UC03086_TC01
CMOCO014UC03087_TC01
CMOCO014UC03087_TC02
CMOCO014UC03088_TC01
CMOCO014UC03764_TC01
CMOCO014UC09242_TC01
CMOCO014UC15535_TC01
CMOCO014UC15721_TC01
CMOCO014UC15722_TC01
CMOCO014UC16720_TC01
CMOCO014UC19986_TC01
CMOCO014UC20400_TC01
CMOCO014UC24210_TC01
CMOCO014UC24447_TC01
CMOCO014UC24981_TC01
CMOCO014UC25046_TC01
CMOCO014UC25370_TC01
CMOCO014UC27309_TC01
CMOCO014UC33157_TC01
CMOCO014UC33355_TC01
CMOCO014UC35995_TC01
CMOCO014UC37360_TC01
CMOCO014UC38453_TC01
CMOCO014UC39066_TC01
CMOCO014UC39395_TC01
CMOCO014UC40017_TC01
CMOCO014UC41685_TC01
CMOCO014UC41900_TC01
CMOCO014UC42166_TC01
CMOCO014UC43397_TC01
CMOCO014UC43398_TC01
CMOCO014UC44889_TC01
CMOCO087UC01218_TC01
CMOCO087UC03409_TC01
CMOCO087UC04424_TC01
CMOCO087UC05068_TC01
CMOCO087UC06454_TC01
CMOCO087UC10995_TC01
CMOCO087UC12561_TC01
CMOCO087UC13890_TC01
CMOCO087UC13891_TC01
CMOCO087UC15056_TC01
CMOCO087UC15712_TC01
CMOCO087UC15944_TC01
CMOCO087UC15945_TC01
CMOCO087UC15946_TC01
CMOCO087UC15946_TC02
CMOCO087UC15948_TC01
CMOCO087UC16357_TC01
CMOCO087UC16781_TC01
CMOCO087UC20174_TC01
CMOCO087UC20917_TC01
CMOCO087UC20963_TC01
CMOCO087UC23289_TC01
CMOCO087UC25024_TC01
CMOCO087UC25100_TC01
CMOCO087UC25621_TC01
CMOCO087UC27618_TC01
CMOCO087UC28752_TC01
CMOCO087UC29419_TC01
CMOCO087UC30021_TC01
CMOCO087UC30119_TC01
CMOCO087UC30120_TC01
CMOCO087UC30330_TC01
CMOCO087UC31085_TC01
CMOCO087UC32755_TC01
CMOCO087UC32756_TC01
CMOCO087UC34325_TC01
CMOCO087UC34487_TC01
CMOCO087UC36937_TC01
CMOCO087UC38011_TC01
CMOCO087UC39287_TC01
CMOCO087UC39509_TC01
CMOCO087UC39970_TC01
CMOCO087UC39970_TC02
CMOCO087UC40141_TC01
COKCO069UC03012_TC01
COKCO069UC05429_TC01
COKCO069UC05429_TC02
COKCO069UC05429_TC03
COKCO069UC05429_TC04
COKCO069UC05429_TC05
COKCO069UC05429_TC06
COKCO069UC05430_TC01
COKCO069UC06634_TC01
COKCO069UC06635_TC01
COKCO069UC07863_TC01
COKCO069UC09863_TC01
COKCO069UC11928_TC01
COKCO069UC13137_TC01
COKCO069UC13168_TC01
COKCO069UC14596_TC01
COKCO069UC17169_TC01
COKCO069UC17212_TC01
COKCO069UC17730_TC01
COKCO069UC18543_TC01
COKCO069UC18840_TC01
COKCO069UC22220_TC01
COKCO069UC22613_TC01
COKCO069UC23613_TC01
COKCO069UC23614_TC01
COKCO069UC23826_TC01
COKCO069UC24505_TC01
COKCO069UC25215_TC01
COKCO069UC25216_TC01
COKCO069UC26198_TC01
COKCO069UC29739_TC01
COKCO069UC29740_TC01
COKCO069UC30671_TC01
COKCO069UC30925_TC01
COKCO069UC30926_TC01
COKCO069UC31590_TC01
COKCO069UC36815_TC01
COKCO069UC37137_TC01
COKCO070UC01262_TC01
COKCO070UC02310_TC01
COKCO070UC02518_TC01
COKCO070UC02519_TC01
COKCO070UC02730_TC01
COKCO070UC02731_TC01
COKCO070UC04466_TC01
COKCO070UC07618_TC01
COKCO070UC11389_TC01
COKCO070UC11611_TC01
COKCO070UC15034_TC01
COKCO070UC15303_TC01
COKCO070UC15889_TC01
COKCO070UC21446_TC01
COKCO070UC22059_TC01
COKCO070UC23323_TC01
COKCO070UC23908_TC01
COKCO070UC24593_TC01
COKCO070UC26842_TC01
COKCO070UC31573_TC01
COKCO070UC34259_TC01
COKCO070UC34547_TC01
COKCO070UC35775_TC01
COKCO070UC40110_TC01
COKCO070UC40111_TC01
COKCO070UC40112_TC01
COKCO070UC40113_TC01
COKCO070UC42258_TC01
COKCO071UC03758_TC01
COKCO071UC07232_TC01
COKCO071UC22992_TC01
COKCO071UC29603_TC01
COKCO071UC33636_TC01
COKCO071UC34089_TC01
COKCO071UC34570_TC01
COKCO071UC34894_TC01
COKCO071UC35720_TC01
COKCO071UC36640_TC01
COKCO071UC37532_TC01
COKCO071UC37715_TC01
COKCO071UC38517_TC01
COKCO071UC38738_TC01
COKCO071UC40259_TC01
COKCO071UC41820_TC01
CPDCO083UC02550_TC01
CPDCO083UC02915_TC01
CPDCO083UC04886_TC01
CPDCO083UC04887_TC01
CPDCO083UC11602_TC01
CPDCO083UC11603_TC01
CPDCO083UC12602_TC01
CPDCO083UC12602_TC02
CPDCO083UC12603_TC01
CPDCO083UC12603_TC02
CPDCO083UC12603_TC03
CPDCO083UC12603_TC05
CPDCO083UC12603_TC06
CPDCO083UC12922_TC01
CPDCO083UC16045_TC01
CPDCO083UC16229_TC01
CPDCO083UC16306_TC01
CPDCO083UC18259_TC01
CPDCO083UC18301_TC01
CPDCO083UC18804_TC01
CPDCO083UC18805_TC01
CPDCO083UC18961_TC01
CPDCO083UC18961_TC02
CPDCO083UC19510_TC01
CPDCO083UC19511_TC01
CPDCO083UC19511_TC02
CPDCO083UC19511_TC03
CPDCO083UC20261_TC01
CPDCO083UC20540_TC01
CPDCO083UC20745_TC01
CPDCO083UC21239_TC01
CPDCO083UC22048_TC01
CPDCO083UC23726_TC01
CPDCO083UC24675_TC01
CPDCO083UC25944_TC01
CPDCO083UC26012_TC01
CPDCO083UC26012_TC02
CPDCO083UC28336_TC01
CPDCO083UC29190_TC01
CPDCO083UC29193_TC01
CPDCO083UC29193_TC04
CPDCO083UC29194_TC01
CPDCO083UC29714_TC01
CPDCO083UC30149_TC01
CPDCO083UC30503_TC01
CPDCO083UC31675_TC01
CPDCO083UC33951_TC01
CPDCO083UC37248_TC01
CPDCO083UC37249_TC01
CPDCO083UC37250_TC01
CPDCO083UC39064_TC01
CPDCO083UC39396_TC01
CPDCO084UC00566_TC01
CPDCO084UC01278_TC01
CPDCO084UC01279_TC01
CPDCO084UC02027_TC01
CPDCO084UC04132_TC01
CPDCO084UC06988_TC01
CPDCO084UC06989_TC01
CPDCO084UC10172_TC01
CPDCO084UC11589_TC01
CPDCO084UC12116_TC01
CPDCO084UC12116_TC02
CPDCO084UC15457_TC01
CPDCO084UC15458_TC01
CPDCO084UC15458_TC02
CPDCO084UC15459_TC01
CPDCO084UC15458_TC03
CPDCO084UC15460_TC01
CPDCO084UC19630_TC01
CPDCO084UC21256_TC01
CPDCO084UC21256_TC02
CPDCO084UC21256_TC03
CPDCO084UC21256_TC04
CPDCO084UC21382_TC01
CPDCO084UC21382_TC02
CPDCO084UC21594_TC01
CPDCO084UC22184_TC01
CPDCO084UC23517_TC01
CPDCO084UC23915_TC01
CPDCO084UC23915_TC02
CPDCO084UC23916_TC01
CPDCO084UC23916_TC02
CPDCO084UC23916_TC03
CPDCO084UC23917_TC01
CPDCO084UC23918_TC01
CPDCO084UC23918_TC02
CPDCO084UC23918_TC03
CPDCO084UC24945_TC01
CPDCO084UC24947_TC01
CPDCO084UC25553_TC01
CPDCO084UC25699_TC01
CPDCO084UC25866_TC01
CPDCO084UC25943_TC01
CPDCO084UC26624_TC01
CPDCO084UC26625_TC01
CPDCO084UC28461_TC01
CPDCO084UC28462_TC01
CPDCO084UC30291_TC01
CPDCO084UC32036_TC01
CPDCO084UC32037_TC01
CPDCO084UC32255_TC01
CPDCO084UC37996_TC01
CPDCO084UC38041_TC01
CPDCO084UC38167_TC01
CPDCO084UC38466_TC01
CPDCO084UC38543_TC01
CPDCO084UC38970_TC01
CPDCO084UC39524_TC01
CPDCO084UC39525_TC01
CPDCO084UC39525_TC02
CPDCO084UC39525_TC03
CPDCO084UC39525_TC04
CPDCO084UC42644_TC01
CPDCO084UC42644_TC02
CPDCO084UC42644_TC03
CPDCO084UC43666_TC01
CPDCO084UC43670_TC01
CPDCO084UC44163_TC01
CPDCO084UC45803_TC01
CPDCO084UC45804_TC01
CPDCO084UC46844_TC01
CPDCO084UC47605_TC01
CPDCO084UC47606_TC01
CPDCO084UC49254_TC01
CPDCO084UC49255_TC01
CPDCO084UC49255_TC02
CPDCO084UC49255_TC03
CPDCO084UC49255_TC04
CPDCO084UC49255_TC05
CPDCO084UC49255_TC06
CPDCO084UC49255_TC07
CPDCO084UC49255_TC08
CPDCO084UC49255_TC09
CPDCO084UC50735_TC01
CPDCO084UC50759_TC01
CPDCO084UC50760_TC01
CPDCO084UC52099_TC01
CPDCO084UC52871_TC01
CPDCO084UC52872_TC01
CPDCO084UC53165_TC01
CPDCO084UC53165_TC02
CPDCO084UC53165_TC03
CPDCO084UC53166_TC01
CPDCO084UC54822_TC01
CPDCO084UC60193_TC03
CPDCO084UC60195_TC01
CPDCO084UC60773_TC01
CPDCO084UC61289_TC01
CPDCO084UC64893_TC01
CPDCO084UC64913_TC01
CPDCO084UC65209_TC01
CPDCO092UC02894_TC01
CPDCO092UC05227_TC01
CPDCO092UC05525_TC01
CPDCO092UC05526_TC01
CPDCO092UC06121_TC01
CPDCO092UC06432_TC01
CPDCO092UC07905_TC01
CPDCO092UC09926_TC01
CPDCO092UC09927_TC01
CPDCO092UC11506_TC01
CPDCO092UC12612_TC01
CPDCO092UC13297_TC02
CPDCO092UC14057_TC01
CPDCO092UC14850_TC01
CPDCO092UC15826_TC01
CPDCO092UC15827_TC01
CPDCO092UC16191_TC01
CPDCO092UC18165_TC01
CPDCO092UC19464_TC01
CPDCO092UC20009_TC01
CPDCO092UC22801_TC01
CPDCO092UC22803_TC01
CPDCO092UC22804_TC01
CPDCO092UC23850_TC01
CPDCO092UC24443_TC01
CPDCO092UC24467_TC01
CPDCO092UC24480_TC01
CPDCO092UC24496_TC01
CPDCO092UC31462_TC01
CPDCO092UC31750_TC01
CPDCO092UC31936_TC01
CPDCO092UC32829_TC01
CPDCO092UC35503_TC01
CPECO045UC00222_TC01
CPECO045UC00409_TC01
CPECO045UC02187_TC01
CPECO045UC07720_TC01
CPECO045UC12308_TC01
CPECO045UC12521_TC01
CPECO045UC13027_TC01
CPECO045UC13151_TC01
CPECO045UC13618_TC01
CPECO045UC13619_TC01
CPECO045UC13668_TC01
CPECO045UC15964_TC01
CPECO045UC16354_TC01
CPECO045UC16355_TC01
CPECO045UC16460_TC01
CPECO045UC16461_TC01
CPECO045UC18812_TC01
CPECO045UC18950_TC01
CPECO045UC19224_TC01
CPECO045UC19284_TC01
CPECO045UC23063_TC01
CPECO045UC23063_TC03
CPECO045UC23063_TC04
CPECO045UC23560_TC01
CPECO045UC24745_TC01
CPECO045UC26728_TC01
CPECO045UC31100_TC01
CPECO045UC31303_TC01
CPECO045UC31304_TC01
CPECO045UC32337_TC01
CPECO045UC32338_TC01
CPECO045UC33735_TC01
CPECO045UC33992_TC01
CPECO045UC35303_TC01
CPECO045UC37143_TC01
CPECO045UC38439_TC01
CPECO045UC40092_TC01
CPECO045UC41837_TC01
CPECO045UC42297_TC01
CPECO045UC42537_TC01
CPECO045UC45840_TC01
CPECO045UC45841_TC01
CPECO045UC45953_TC01
CPECO046UC00490_TC01
CPECO046UC01159_TC01
CPECO046UC02895_TC01
CPECO046UC03032_TC01
CPECO046UC04761_TC01
CPECO046UC05830_TC01
CPECO046UC06477_TC01
CPECO046UC09664_TC01
CPECO046UC09922_TC01
CPECO046UC21613_TC01
CPECO046UC21903_TC01
CPECO046UC22823_TC01
CPECO046UC22823_TC02
CPECO046UC24263_TC01
CPECO046UC24306_TC01
CPECO046UC24567_TC01
CPECO046UC24568_TC01
CPECO046UC24570_TC01
CPECO046UC25072_TC01
CPECO046UC26224_TC01
CPECO046UC30957_TC01
CPECO046UC31047_TC01
CPECO046UC31469_TC01
CPECO046UC31470_TC01
CPECO046UC31471_TC01
CPECO046UC34638_TC01
CPECO046UC34639_TC01
CPECO046UC35230_TC01
CPECO046UC38007_TC01
CPECO046UC38989_TC01
CPECO046UC38990_TC01
CPECO046UC40002_TC01
CPECO046UC41326_TC01
CPECO046UC41704_TC01
CPECO046UC41854_TC01
CPECO054UC00513_TC01
CPECO054UC03626_TC01
CPECO054UC06483_TC01
CPECO054UC07144_TC01
CPECO054UC11345_TC01
CPECO054UC12297_TC01
CPECO054UC14691_TC01
CPECO054UC14993_TC01
CPECO054UC15330_TC01
CPECO054UC16640_TC01
CPECO055UC06041_TC01
CPECO055UC06347_TC01
CPECO055UC11003_TC01
CPECO055UC16343_TC01
CPECO055UC18191_TC01
CPECO055UC18311_TC01
CPECO055UC21994_TC01
CPECO055UC23079_TC01
CPECO055UC25493_TC01
CPECO055UC29182_TC01
CPECO060UC00082_TC01
CPECO060UC00590_TC01
CPECO060UC01791_TC01
CPECO060UC01792_TC01
CPECO060UC01793_TC01
CPECO060UC04285_TC01
CPECO060UC04544_TC01
CPECO060UC05833_TC01
CPECO060UC08363_TC01
CPECO060UC08734_TC01
CPECO060UC08735_TC01
CPECO060UC11645_TC01
CPECO060UC15933_TC01
CPECO060UC15934_TC01
CPECO060UC17810_TC01
CPECO060UC17810_TC02
CPECO060UC18924_TC01
CPECO060UC25615_TC01
CPECO060UC25616_TC01
CPECO060UC25617_TC01
CPECO060UC26348_TC01
CPECO060UC26349_TC01
CPECO060UC27548_TC01
CPECO060UC28856_TC01
CPECO060UC31802_TC01
CPECO060UC33504_TC01
CPECO060UC33506_TC02
CPECO060UC39655_TC01
CPECO060UC43473_TC01
CPECO077UC00184_TC01
CPECO077UC01634_TC01
CPECO077UC01635_TC01
CPECO077UC01636_TC01
CPECO077UC01637_TC01
CPECO077UC01638_TC01
CPECO077UC03520_TC01
CPECO077UC03521_TC01
CPECO077UC03935_TC01
CPECO077UC03935_TC02
CPECO077UC05087_TC01
CPECO077UC05695_TC01
CPECO077UC05814_TC01
CPECO077UC07027_TC01
CPECO077UC07027_TC02
CPECO077UC07027_TC03
CPECO077UC07027_TC04
CPECO077UC09120_TC01
CPECO077UC09748_TC01
CPECO077UC10761_TC01
CPECO077UC12904_TC01
CPECO077UC13117_TC01
CPECO077UC13483_TC01
CPECO077UC15751_TC01
CPECO077UC16299_TC01
CPECO077UC17376_TC01
CPECO077UC17455_TC01
CPECO077UC17456_TC01
CPECO077UC17468_TC01
CPECO077UC21954_TC01
CPECO077UC22690_TC01
CPECO077UC24713_TC01
CPECO077UC25692_TC01
CPECO077UC25693_TC01
CPECO077UC25694_TC01
CPECO077UC25696_TC01
CPECO077UC26526_TC01
CPECO077UC26655_TC01
CPECO077UC26764_TC01
CPECO077UC26831_TC01
CPECO077UC27317_TC01
CPECO077UC27485_TC01
CPECO077UC27942_TC01
CPECO077UC28891_TC01
CPECO077UC28907_TC01
CPECO077UC30273_TC01
CPECO077UC30609_TC01
CPECO077UC31933_TC01
CPECO077UC32196_TC01
CPECO077UC32559_TC01
CPECO077UC33199_TC01
CPECO077UC33200_TC01
CPECO077UC33303_TC01
CPECO077UC34187_TC01
CPECO077UC34187_TC02
CPECO077UC34187_TC03
CPECO077UC34187_TC04
CPECO077UC34876_TC01
CPECO077UC34878_TC01
CPECO077UC34879_TC01
CPECO077UC35032_TC01
CPECO077UC38451_TC01
CPECO077UC38690_TC01
CPECO077UC40353_TC01
CPECO077UC40354_TC01
CPECO077UC43024_TC01
CPECO077UC45472_TC01
CPECO077UC45639_TC01
CPECO077UC48370_TC01
CPECO077UC48371_TC01
CPECO077UC50031_TC01
CPECO077UC50140_TC01
CPECO077UC50322_TC01
CPECO077UC51836_TC01
CPECO077UC52060_TC01
CPECO077UC52060_TC02
CPECO077UC52060_TC03
CPECO077UC52311_TC01
CPECO077UC53737_TC01
CPECO077UC53814_TC01
CPECO078UC01233_TC01
CPECO078UC02788_TC01
CPECO078UC03374_TC01
CPECO078UC04035_TC01
CPECO078UC04440_TC01
CPECO078UC05668_TC01
CPECO078UC09716_TC01
CPECO078UC09717_TC01
CPECO078UC12725_TC01
CPECO078UC14224_TC01
CPECO078UC15940_TC01
CPECO078UC16532_TC01
CPECO078UC18178_TC01
CPECO078UC19694_TC01
CPECO078UC22947_TC01
CPECO078UC23167_TC01
CPECO078UC23167_TC02
CPECO078UC26065_TC01
CPECO078UC26085_TC01
CPECO078UC27696_TC01
CPECO078UC27697_TC01
CPECO078UC27952_TC01
CPECO078UC28160_TC01
CPECO078UC29392_TC01
CPECO078UC30579_TC01
CPECO078UC30648_TC01
CPECO078UC31235_TC01
CPECO078UC32334_TC01
CPECO078UC32334_TC02
CPECO078UC32334_TC03
CPECO078UC34569_TC01
CPECO078UC34793_TC01
CPECO078UC34866_TC01
CPECO078UC35428_TC01
CPECO078UC35887_TC01
CPECO078UC36155_TC01
CPECO078UC38072_TC01
CPECO078UC39874_TC01
CPECO078UC39965_TC01
CPECO078UC40748_TC01
CSCCO086UC02396_TC01
CSCCO086UC03556_TC01
CSCCO086UC05250_TC01
CSCCO086UC05461_TC01
CSCCO086UC05462_TC01
CSCCO086UC06815_TC01
CSCCO086UC08559_TC01
CSCCO086UC10495_TC01
CSCCO086UC11100_TC01
CSCCO086UC11101_TC01
CSCCO086UC11854_TC01
CSCCO086UC13048_TC01
CSCCO086UC13692_TC01
CSCCO086UC14448_TC01
CSCCO086UC16082_TC01
CSCCO086UC17944_TC01
CSCCO086UC18043_TC01
CSCCO086UC19265_TC01
CSCCO086UC20456_TC01
CSCCO086UC20456_TC02
CSCCO086UC21731_TC01
CSCCO086UC22080_TC01
CSCCO086UC22868_TC01
CSCCO086UC22869_TC01
CSCCO086UC23217_TC01
CSCCO086UC23761_TC01
CSCCO086UC23761_TC02
CSCCO086UC24343_TC01
CSCCO086UC24344_TC01
CSCCO086UC24345_TC01
CSCCO086UC25493_TC01
CSCCO086UC28031_TC01
CSCCO086UC28042_TC01
CSCCO086UC28043_TC01
CSCCO086UC29700_TC01
CSCCO086UC30040_TC01
CSCCO086UC31222_TC01
CSCCO086UC31223_TC01
CSCCO086UC31936_TC01
CSCCO086UC32822_TC01
CSCCO086UC32823_TC01
CSCCO086UC33362_TC01
CSCCO086UC35174_TC01
CSCCO086UC35174_TC03
CSCCO086UC37212_TC01
CSCCO086UC39071_TC01
CSCCO086UC39072_TC01
CSCCO086UC39073_TC01
CSCCO086UC39073_TC02
CSCCO086UC39950_TC01
CSCCO086UC39951_TC01
CSCCO086UC39952_TC01
CSCCO086UC40969_TC01
CSCCO086UC41601_TC01
CSCCO086UC41778_TC01
CSCCO086UC41959_TC01
CSCCO086UC42106_TC01

## Sheet: Suppl. Table S7
Suppl. Table S7. List of NLR genes identified into the genome assemblies.
Gene ID
Carg00030
Carg00858
Carg00859
Carg00860
Carg03523
Carg05230
Carg07796
Carg08757
Carg08790
Carg08792
Carg09794
Carg10580
Carg13758
Carg14645
Carg16628
Carg19849
Carg21084
Carg21486
Carg21655
Carg23188
Carg23429
Carg24119
Carg25744
Carg26283
Carg26843
Carg26844
Carg27997
CmaCh01G008700.1
CmaCh01G008720.1
CmaCh01G018680.1
CmaCh02G014400.1
CmaCh02G015630.1
CmaCh03G009940.1
CmaCh03G009960.1
CmaCh04G009100.1
CmaCh05G007670.1
CmaCh05G008310.1
CmaCh05G008320.1
CmaCh05G008340.1
CmaCh05G008400.1
CmaCh05G008420.1
CmaCh05G008460.1
CmaCh05G008480.1
CmaCh05G008490.1
CmaCh05G011620.1
CmaCh05G011680.1
CmaCh05G011790.1
CmaCh06G000970.1
CmaCh06G007050.1
CmaCh06G008840.1
CmaCh06G008850.1
CmaCh06G016030.1
CmaCh06G016400.1
CmaCh06G016410.1
CmaCh07G002620.1
CmaCh07G007230.1
CmaCh09G002050.1
CmaCh09G012930.1
CmaCh09G012980.1
CmaCh09G012990.1
CmaCh10G011020.1
CmaCh10G011040.1
CmaCh13G006590.1
CmaCh14G004650.1
CmaCh14G005430.1
CmaCh14G005440.1
CmaCh14G005450.1
CmaCh14G005470.1
CmaCh14G005820.1
CmaCh14G008850.1
CmaCh14G014850.1
CmaCh15G011010.1
CmaCh15G012370.1
CmaCh16G007890.1
CmaCh17G009640.1
CmaCh17G012640.1
CmaCh17G012670.1
CmaCh17G013560.1
CmaCh18G003540.1
CmaCh20G009380.1
CmoCh00G000130.1
CmoCh00G000140.1
CmoCh00G000990.1
CmoCh00G001000.1
CmoCh00G001010.1
CmoCh01G009120.1
CmoCh01G009140.1
CmoCh01G019260.1
CmoCh02G014750.1
CmoCh02G016020.1
CmoCh02G016050.1
CmoCh03G010060.1
CmoCh03G010070.1
CmoCh05G008070.1
CmoCh05G008790.1
CmoCh05G008810.1
CmoCh05G008820.1
CmoCh05G008830.1
CmoCh05G008840.1
CmoCh05G009130.1
CmoCh05G009140.1
CmoCh05G011730.1
CmoCh05G011740.1
CmoCh05G011750.1
CmoCh05G011760.1
CmoCh05G011790.1
CmoCh05G011800.1
CmoCh05G011810.1
CmoCh05G011820.1
CmoCh05G011830.1
CmoCh05G011840.1
CmoCh05G011850.1
CmoCh05G011860.1
CmoCh05G012040.1
CmoCh06G000910.1
CmoCh06G007220.1
CmoCh06G007370.1
CmoCh06G007400.1
CmoCh06G007410.1
CmoCh06G007420.1
CmoCh06G007430.1
CmoCh06G015990.1
CmoCh06G016390.1
CmoCh06G016400.1
CmoCh06G016410.1
CmoCh06G016420.1
CmoCh07G007360.1
CmoCh09G001990.1
CmoCh09G012530.1
CmoCh09G012560.1
CmoCh09G012570.1
CmoCh09G012590.1
CmoCh09G012600.1
CmoCh09G012610.1
CmoCh09G012620.1
CmoCh09G012630.1
CmoCh10G011810.1
CmoCh10G011820.1
CmoCh10G011840.1
CmoCh10G011850.1
CmoCh11G012860.1
CmoCh11G012870.1
CmoCh11G012880.1
CmoCh13G006790.1
CmoCh14G004730.1
CmoCh14G005450.1
CmoCh14G005460.1
CmoCh14G005480.1
CmoCh14G005490.1
CmoCh14G005830.1
CmoCh14G009030.1
CmoCh14G009040.1
CmoCh14G009050.1
CmoCh14G009070.1
CmoCh14G009080.1
CmoCh14G015200.1
CmoCh15G011600.1
CmoCh15G013010.1
CmoCh16G008500.1
CmoCh17G009400.1
CmoCh17G012360.1
CmoCh17G013160.1
CmoCh18G003330.1
CmoCh20G009450.1
CmoCh20G009460.1
CmoCh20G009490.1
CmoCh20G009500.1
Cp4.1LG00g03040
Cp4.1LG00g05340
Cp4.1LG00g05530
Cp4.1LG00g05850
Cp4.1LG00g06670
Cp4.1LG00g10320
Cp4.1LG00g10450
Cp4.1LG00g15470
Cp4.1LG02g07130
Cp4.1LG03g05540
Cp4.1LG04g08650
Cp4.1LG04g08670
Cp4.1LG05g02300
Cp4.1LG05g03340
Cp4.1LG06g01400
Cp4.1LG06g09410
Cp4.1LG07g06780
Cp4.1LG08g07980
Cp4.1LG08g08050
Cp4.1LG08g13970
Cp4.1LG08g14000
Cp4.1LG09g02130
Cp4.1LG09g08570
Cp4.1LG10g02750
Cp4.1LG10g02780
Cp4.1LG10g02800
Cp4.1LG10g08980
Cp4.1LG11g01000
Cp4.1LG11g06860
Cp4.1LG11g07350
Cp4.1LG11g09510
Cp4.1LG11g09670
Cp4.1LG12g06590
Cp4.1LG12g10320
Cp4.1LG13g01440
Cp4.1LG13g02450
Cp4.1LG14g00280
Cp4.1LG16g01740
Cp4.1LG19g07340
Cp4.1LG19g11400
Cp4.1LG20g04260
Csor.00g000820.m01
Csor.00g002550.m01
Csor.00g002560.m01
Csor.00g012280.m01
Csor.00g012300.m01
Csor.00g018070.m01
Csor.00g025000.m01
Csor.00g027940.m01
Csor.00g039220.m01
Csor.00g039240.m01
Csor.00g039250.m01
Csor.00g039260.m01
Csor.00g039280.m01
Csor.00g039290.m01
Csor.00g039300.m01
Csor.00g039320.m01
Csor.00g057640.m01
Csor.00g057650.m01
Csor.00g057660.m01
Csor.00g057670.m01
Csor.00g062340.m01
Csor.00g062660.m01
Csor.00g062670.m01
Csor.00g062680.m01
Csor.00g062690.m01
Csor.00g070300.m01
Csor.00g086780.m01
Csor.00g086900.m01
Csor.00g086910.m01
Csor.00g086920.m01
Csor.00g086930.m01
Csor.00g086940.m01
Csor.00g086950.m01
Csor.00g097910.m01
Csor.00g105630.m01
Csor.00g110290.m01
Csor.00g114650.m01
Csor.00g140760.m01
Csor.00g145490.m01
Csor.00g160360.m01
Csor.00g174010.m01
Csor.00g178990.m01
Csor.00g200860.m01
Csor.00g205650.m01
Csor.00g221240.m01
Csor.00g275640.m01
Csor.00g286960.m01
Csor.00g286970.m01
Csor.00g296530.m01
Csor.00g296550.m01
Csor.00g299040.m01

## Sheet: Suppl. Table S8
Suppl. Table S8. The number of significant exon-matches (E-value<1e-6) for Fom-2 R-gene identified in the Cucurbita genomes.
Plant species	Assemblies	n. of Hits*	Chromosome location
C. argyrosperma	Cargyrosperma_v1.chr	76 (1)	6, 9, 10, 14, 18, 20
C. maxima	Cmaxima_v1.1.chr	23 (16)	6, 9, 10, 14, 0
C. moschata	Cmoschata_v1.chr	73 (35)	6, 9, 10, 14, 20, 0
C. pepo	Cpepo_v4.1.chr	64 (4)	3, 6, 8, 9, 11, 18, 0
*The hits overlapping the gene models of automated annotations were in brackets.
